# Supplementary material for: Immune transcriptomes of highly exposed SARS-CoV-2 asymptomatic seropositive versus seronegative individuals from the Ischgl community
Source: Sci Rep. 2021 Feb 19;11:4243. doi: 10.1038/s41598-021-83110-6 (PMC7895922; doi:10.1038/s41598-021-83110-6)
Supplement: Supplementary file 2 — Supplementary Table 1. [file 41598_2021_83110_MOESM2_ESM.xlsx]

## Sheet: COVID-19 Disgnosis
Supplementary Table 1. RT-PCR and antibody tests to diagnose COVID-19 and group categorizations
Group	Sample	RT-PCR test	Ab test	nAb assay
Group A (asympom)	1	neg	Positive	Positive
	20	neg	Positive	Positive
	57	neg	Positive	Positive
	72	neg	Positive	Positive
	74	neg	Positive	Positive
	85	neg	Positive	Positive
	100	neg	Positive	neg
	128	neg	Positive	Positive
	343	neg	Positive	Positive
	354	neg	Positive	Positive
	355	neg	Positive	Positive
	358	neg	Positive	neg
	361	neg	Positive	Positive
	372	neg	Positive	Positive
	374	neg	Positive	Positive
	378	neg	Positive	Positive
	383	neg	Positive	Positive
	399	neg	Positive	Positive
	424	neg	Positive	Positive
	428	neg	Positive	Positive
	444	neg	Positive	Positive
	765	neg	Positive	Positive
	776	neg	Positive	Positive
	779	neg	Positive	Positive
	797	neg	Positive	Positive
	846	neg	Positive	Positive
	847	neg	Positive	Positive
	862	neg	Positive	Positive
	875	neg	Positive	Positive
	881	neg	Positive	Positive
	883	neg	Positive	Positive
	907	neg	Positive	Positive
	923	neg	Positive	Positive
	974	neg	Positive	Positive
	1069	neg	Positive	Positive
	1070	neg	Positive	Positive
	1093	neg	Positive	Positive
	1109	neg	Positive	Positive
	1195	neg	Positive	Positive
	1526	neg	Positive	Positive
	1574	neg	Positive	Positive
	118	neg	Positive	Positive
	932	neg	Positive	Positive
Group B (highly exposed, seronegative)	21	neg	neg	neg
	28	neg	neg	neg
	29	neg	neg	neg
	53	neg	neg	neg
	59	neg	neg	neg
	63	neg	neg	neg
	76	neg	neg	neg
	88	neg	neg	neg
	103	neg	neg	neg
	110	neg	neg	neg
	123	neg	neg	neg
	142	neg	neg	neg
	143	neg	neg	neg
	144	neg	neg	neg
	151	neg	neg	neg
	209	neg	neg	neg
	342	neg	neg	neg
	346	neg	neg	neg
	352	neg	neg	neg
	362	neg	neg	neg
	366	neg	neg	neg
	368	neg	neg	neg
	375	neg	neg	neg
	376	neg	neg	neg
	377	neg	neg	neg
	393	neg	neg	neg
	398	neg	neg	neg
	403	neg	neg	neg
	405	neg	neg	neg
	410	neg	neg	neg
	417	neg	neg	neg
	418	neg	neg	neg
	419	neg	neg	neg
	420	neg	neg	neg
	421	neg	neg	neg
	422	neg	neg	neg
	423	neg	neg	neg
	425	neg	neg	neg
	427	neg	neg	neg
	429	neg	neg	neg
	430	neg	neg	neg
	431	neg	neg	neg
	432	neg	neg	neg
	433	neg	neg	neg
	434	neg	neg	neg
	436	neg	neg	neg
	439	neg	neg	neg
	446	neg	neg	neg
	448	neg	neg	neg
	1560	neg	neg	neg
	1562	neg	neg	neg
	1573	neg	neg	neg
Group C (mild symptom)	11	Positive	Positive	Positive
	15	Positive	Positive	Positive
	18	Positive	Positive	Positive
	2100	Positive	Positive	Positive
Group D (highly exposed, seronegative)	12	neg	neg	neg
	13	neg	neg	neg
	16	neg	neg	neg
	17	neg	neg	neg

## Sheet: Household
Supplementary Table 1. Household information of patients
House hold	H_1	H_2	H_10	H_11	H_12	H_13	H_14	H_16	H_17	H_101	H_103	H_106	H_107	H_111	H_113	H_121	H_124	H_126	H_127	H_129	H_132	H_137	H_143	H_151	H_264	H_269
# of famliy members	4	3	2	3	3	2	3	2	2	4	3	2	3	2	2	5	2	2	2	3	2	4	2	2	3	2
# of Seropositive	1	1	0	0	1	1	1	1	0	4	0	0	0	0	0	0	0	0	0	0	0	0	2	0	3	2
# of Seronegative	3	2	2	3	2	1	2	1	2	0	3	2	3	2	2	5	2	2	2	3	2	4	0	2	0	0
Sample of Seropositive		GroupA_20			GroupA_118	GroupA_128	GroupA_85	GroupA_72		GroupA_343			GroupA_354										GroupA_424		GroupA_779	GroupA_797
										GroupA_355			GroupA_372										GroupA_428		GroupA_847	GroupA_883
										GroupA_361			GroupA_374												GroupA_862
	GroupA_100									GroupA_378
Sample of Seronegative	GroupB_123	GroupB_129	GroupB_128	GroupB_121	GroupB_163	GroupB_153	GroupB_1151	GroupB_1142	GroupB_159		GroupB_1346	GroupB_1342		GroupB_1368	GroupB_366	GroupB_377	GroupB_420	GroupB_397	GroupB_407	GroupB_398	GroupB_419	GroupB_430		GroupB_423
	GroupB_11560	GroupB_1143	GroupB_11573	GroupB_188	GroupB_1144		GroupB_1209		GroupB_176		GroupB_1352	GroupB_1375		GroupB_1410	GroupB_393	GroupB_405	GroupB_422	GroupB_401	GroupB_413	GroupB_403	GroupB_432	GroupB_431		GroupB_434
	GroupB_11562			GroupB_1103							GroupB_1376					GroupB_417				GroupB_427		GroupB_439
																GroupB_421						GroupB_448
																GroupB_429
House hold	H_non-Ischgl
# of famliy members	5
# of Seropositive	1
# of Seronegative	4
Sample of Seropositive	GroupC_15
Sample of Seronegative	GroupD_12
	GroupD_13
	GroupD_16
	GroupD_17
